# Supplementary material for: Understanding the psychological therapy treatment outcomes for young adults who are not in education, employment, or training (NEET), moderators of outcomes, and what might be done to improve them
Source: Psychol Med. 2021 Nov 25;53(7):2808–19. doi: 10.1017/S0033291721004773 (PMC10235648; doi:10.1017/S0033291721004773)
Supplement: Supplementary file 1 [file S0033291721004773sup.zip]

Archive with 2 entries (2 files):
- S0033291721004773sup001.docx
- S0033291721004773sup002.docx
